# Supplementary material for: Inter-species population dynamics enhance microbial horizontal gene transfer and spread of antibiotic resistance
Source: eLife. 2017 Nov 1;6:e25950. doi: 10.7554/eLife.25950 (PMC5701796; doi:10.7554/eLife.25950)
Supplement: Source code 1. — This uses parallel processing - if you would rather not, please replace parfor with for. It takes about 15 min to get all the way through on my desktop computer using parallel processing. [file elife-25950-code1.m]

function Gene_snatch_simulations

% Code by Robert Cooper, 2017. Supplementary model file for eLife
% submission "Microbiome population dynamics enhance horizontal gene
% transfer and spread of multi drug-resistance"

% This uses parallel processing - if you would rather not, please replace
% parfor with for. It takes ~15 minutes to get all the way through on my
% desktop computer

%% Model Parameters
gA = 1.34;
KA = 2.6e7;
gE = 1.51;
KE = 1.7e8;

p = 162; %2016-11-30
bp = 9093;
G = 4.6e6 / bp; % plasmid equivalents of genomic DNA per E. coli cell

% 2016-11-30 fit for both time course and dilutions, both are 2S only
c = 60/bp*3600;
KD = 6.7e8/bp*1000;
epsilon = 6.7e-3;

r_kill  = 15.3247;
KV_kill = 9.2958e5;
KE_kill = 17.4160;
r_leak  = 9.9436e-04;

params_wt = [r_kill, KV_kill, KE_kill, r_leak];
params_hcp= [0, inf, inf, r_leak];

%% ODEs
pred_A = @(A1,A2,A0) (A1+A2)./(1+((A1+A2)./A0/5).^2) + A0.*pi.*(sqrt((A1+A2)/A0)-1) .* ((A1+A2)./A0/5).^2./(1+((A1+A2)./A0/5).^2);
prey_E = @(E,E0) E./(1+(E./E0/5).^2) + E0.*pi.*(sqrt(E/E0)-1) .* (E./E0/5).^2./(1+(E./E0/5).^2);
kill_fn = @(A1,A2,E,A0,E0, params) params(1) * pred_A(A1,A2,A0) * prey_E(E,E0) / (params(2) + pred_A(A1,A2,A0) + prey_E(E,E0)*params(3));

dA1dt = @(t,A1,A2,E,D,DG)...
    (1-(A1+A2)/KA)*(1-E/KE) * (gA*A1 - c*epsilon*A1*D/(KD+D+DG));%*(A1+A2+E)+D));
dA2dt = @(t,A1,A2,E,D,DG)...
    (1-(A1+A2)/KA)*(1-E/KE) * (gA*A2 + c*epsilon*A1*D/(KD+D+DG));%*(A1+A2+E)+D));
dEdt  = @(t,A1,A2,E,D,DG, A0,E0, params)...
    (1-(A1+A2)/KA)*(1-E/KE) * (gE*E - kill_fn(A1,A2,E,A0,E0,params));
dDdt  = @(t,A1,A2,E,D,DG, A0,E0, params)...
    (1-(A1+A2)/KA)*(1-E/KE) * (-c*(A1+A2)*D/(KD+D+DG)  + p*kill_fn(A1,A2,E,A0,E0,params)) + p*params(4)*E;
dDGdt = @(t,A1,A2,E,D,DG, A0,E0, params)...
    (1-(A1+A2)/KA)*(1-E/KE) * (-c*(A1+A2)*DG/(KD+D+DG) + G*kill_fn(A1,A2,E,A0,E0,params)) + G*params(4)*E;

sysode = @(t,y, A10,E0, params) ...
    [dA1dt(t, y(1),y(2),y(3),y(4),y(5));
     dA2dt(t, y(1),y(2),y(3),y(4),y(5));
     dEdt( t, y(1),y(2),y(3),y(4),y(5), A10,E0, params);
     dDdt( t, y(1),y(2),y(3),y(4),y(5), A10,E0, params);
     dDGdt(t, y(1),y(2),y(3),y(4),y(5), A10,E0, params)];

%
 %% Predict fraction xformed at different starting ratios
t_scan = linspace(0.05,10);
t_plot = 2;
 
A0 = KA*logspace(-6,0,50);
E0 = KE*logspace(-6,0,50);
Ef = nan(length(E0));
Af_scan = nan(size(Ef));
hcpf_scan=nan(size(Ef));

Af_end  = nan(size(Ef));
hcpf_end = nan(size(Ef));
enhancement_end = nan(size(Ef));

Af_scan_max_t   = nan(size(Af_scan));
Af_max     = nan(size(Af_scan));
hcpf_max_t = nan(size(Af_scan));
hcpf_max   = nan(size(Af_scan));
enhancement_max_t = nan(size(Af_scan));
enhancement_max   = nan(size(Af_scan));

lenA0 = length(A0);
lenE0 = length(E0);

% progressbar('A0','E0')
parfor i=1:lenA0
    for j=1:lenE0
        sol_wt  = ode23(@(t,y) sysode(t,y,A0(i),E0(j),params_wt), [0,t_scan], [A0(i),0,E0(j),0,0]);
        y_wt    = deval(sol_wt, t_plot);
        Af_scan(j,i) = y_wt(2)/sum(y_wt(1:2));
        
        sol_hcp = ode23(@(t,y) sysode(t,y,A0(i),E0(j),params_hcp),[0,t_scan], [A0(i),0,E0(j),0,0]);
        y_hcp   = deval(sol_hcp, t_plot);
        hcpf_scan(j,i) = y_hcp(2)/sum(y_hcp(1:2));
        
        y_wt = deval(sol_wt, t_scan);
        f_wt = y_wt(2,:)./sum(y_wt(1:2,:));
        [fmax, imax] = max(f_wt);
        Af_max(j,i) = fmax;
        Af_max_t(j,i) = t_scan(imax);
        Af_end(j,i) = f_wt(end);
        
        y_hcp = deval(sol_hcp, t_scan);
        f_hcp = y_hcp(2,:)./sum(y_hcp(1:2,:));
        [fmax, imax] = max(f_hcp);
        hcpf_max(j,i) = fmax;
        hcpf_max_t(j,i) = t_scan(imax);
        hcpf_end(j,i) = f_hcp(end);
        
        [fmax, imax] = max(y_wt(2,:)./y_hcp(2,:));
        enhancement_max(j,i) = fmax;
        enhancement_max_t(j,i) = t_scan(imax);
        enhancement_end(j,i) = y_wt(2,end)/y_hcp(2,end);

%         progressbar(i/length(A0),j/length(E0))
    end
end

if any(abs(imag(Af_scan))) > 1
    warning('Acinetobacter is but a figment of your imagination')
end
Af_scan = real(Af_scan);
Af_max = real(Af_max);
enhancement_max = real(enhancement_max);
enhancement_end = real(enhancement_end);

robfig;
[conA,conE] = meshgrid(A0,E0);
conA = conA(1:end-1,1:end-1);
conE = conE(1:end-1,1:end-1);

clow  = floor(max(-log10(max(A0)), min(log10([Af_scan(:);hcpf_scan(:)]))));
chigh = ceil(max(log10([Af_scan(:);hcpf_scan(:)])));

subplot(131)
contourf(log10(conA/KA), log10(conE/KE), log10(Af_scan(1:end-1,1:end-1)),linspace(clow,chigh,chigh-clow+1));
caxis([clow,chigh])
h=colorbar('Linewidth',2,'ticklength',0.02);
h.Label.String = 'Log_{10} Fraction Transformed';
xlabel('log_{10} A_0/K_A')
ylabel('log_{10} E_0/K_E')
title('Wild type')

subplot(132);
contourf(log10(conA/KA), log10(conE/KE), log10(hcpf_scan(1:end-1,1:end-1)),linspace(clow,chigh,chigh-clow+1));
caxis([clow,chigh])
h=colorbar('Linewidth',2,'ticklength',0.02);
h.Label.String = 'Log_{10} Fraction Transformed';
xlabel('log_{10} A_0/K_A')
ylabel('log_{10} E_0/K_E')
title('\Delta\it{hcp}')

subplot(133);
contourf(log10(conA/KA), log10(conE/KE), log10(Af_scan(1:end-1,1:end-1)./hcpf_scan(1:end-1,1:end-1)))
h=colorbar('Linewidth',2,'ticklength',0.02);
h.Label.String = 'log_{10} HGT Ratio Wild Type/\Delta\it{hcp}';
xlabel('log_{10} A_0/K_A')
ylabel('log_{10} E_0/K_E')
title('Killing Enhancement of HGT')

% Plot time dependence
robfig;
subplot(2,2,1)
contourf(log10(conA/KA), log10(conE/KE), log10(Af_max(1:end-1,1:end-1)), -8:0)
caxis([-8,0])
h=colorbar('Linewidth',2,'ticklength',0.02);
h.Label.String = 'log_{10} Fraction';
xlabel('log_{10} A_0/K_A')
ylabel('log_{10} E_0/K_E')
title('Wild type max')

subplot(2,2,2)
contourf(log10(conA/KA), log10(conE/KE), log10(hcpf_max(1:end-1,1:end-1)), -8:0)
caxis([-8,0])
h=colorbar('Linewidth',2,'ticklength',0.02);
h.Label.String = 'log_{10} Fraction';
xlabel('log_{10} A_0/K_A')
ylabel('log_{10} E_0/K_E')
title('\Delta\it{hcp} max')

subplot(2,2,3)
contourf(log10(conA/KA), log10(conE/KE), log10(enhancement_max(1:end-1,1:end-1)))
h=colorbar('Linewidth',2,'ticklength',0.02);
h.Label.String = 'log_{10} Fraction';
xlabel('log_{10} A_0/K_A')
ylabel('log_{10} E_0/K_E')
title('Greatest HGT enhancement')

subplot(2,2,4)
contourf(log10(conA/KA), log10(conE/KE), enhancement_max_t(1:end-1,1:end-1))
h=colorbar('Linewidth',2,'ticklength',0.02);
h.Label.String = 'Hours';
xlabel('log_{10} A_0/K_A')
ylabel('log_{10} E_0/K_E')
title('Time of greatest enhancement')

robfig;
contourf(log10(conA/KA), log10(conE/KE), log10(enhancement_end(1:end-1,1:end-1)))
h=colorbar('Linewidth',2,'ticklength',0.02);
h.Label.String = 'log_{10} enhancement';
xlabel('log_{10} A_0/K_A')
ylabel('log_{10} E_0/K_E')
title('Enhancement after 10 hours')

% low A peak is where they kill all prey. high peak is more time before
% saturation
%}
     
%% Time dependence
t_scan = linspace(0.05,10);

A0 = KA/1e3;
E0 = KA/1e3;
sol_wt  = deval(t_scan, ode23(@(t,y) sysode(t,y,A0,E0,params_wt), [0,max(t_scan)], [A0,0,E0,0,0]));
sol_hcp = deval(t_scan, ode23(@(t,y) sysode(t,y,A0,E0,params_hcp),[0,max(t_scan)], [A0,0,E0,0,0]));

robfig;
subplot(221)
plot(t_scan,sol_wt)
set(gca,'yscale','log')
ylim([1,1e9])
force_cycle_linestyle
legend('Acinetobacter','MDR Acinetobacter','E. coli','Plasmid DNA','Genomic DNA')
xlabel('Hours')
ylabel('CFUs')
title('WT')

subplot(222)
plot(t_scan,sol_hcp)
set(gca,'yscale','log')
ylim([1,1e9])
force_cycle_linestyle
xlabel('Hours')
ylabel('CFUs')
title('hcp')

subplot(223)
plot(t_scan,sol_wt(2,:)./sum(sol_wt(1:2,:)), t_scan,sol_hcp(2,:)./sum(sol_hcp(1:2,:)))
xlabel('Hours')
ylabel('Fraction MDR')

subplot(224)
plot(t_scan,sol_wt(2,:)./sol_hcp(2,:))
xlabel('Hours')
ylabel('HGT enhancement')


%% Competing DNA
t_scan = 2;
G0 = logspace(5,15);
% Scan E0
A0 = KA/1e3;
E0 = KE/1e3;

Af = nan(length(E0),length(G0));
hcpf=nan(size(Af));
advantage = nan(size(Af));

i=1;

    for j=1:length(G0)
        sol_wt  = deval(t_scan, ode23(@(t,y) sysode(t,y,A0,E0(i),params_wt), [0,max(t_scan)], [A0,0,E0(i),0,G0(j)]));
        sol_hcp = deval(t_scan, ode23(@(t,y) sysode(t,y,A0,E0(i),params_hcp),[0,max(t_scan)], [A0,0,E0(i),0,G0(j)]));
        
        Af(i,j) = sol_wt(2)./sum(sol_wt(1:2));
        hcpf(i,j)=sol_hcp(2)./sum(sol_hcp(1:2));
        advantage(i,j) = sol_wt(2)./sol_hcp(2);
    end
    
    robfig;plot(log10(G0*bp/1000),log10(Af),'k');
    hold on
    plot(log10(G0*bp/1000),log10(hcpf),'color',[0.7,0.7,0.7])
    legend('wild type','\Delta\it{hcp}')
    xlabel('log_{10} Competing DNA (kb)')
    ylabel('Fraction MDR')


%% Effect of competing DNA
A0 = KA*logspace(-6,0,50);
E0 = KE*logspace(-6,0,50);

G0 = 1e10 * 1000/bp;
Af_G = nan(size(Af_scan));
hcpf_G=nan(size(Af_scan));
% progressbar('A0','E0')
parfor i=1:lenA0
    for j=1:lenE0
        sol_wt  = ode23(@(t,y) sysode(t,y,A0(i),E0(j),params_wt), [0,t_scan], [A0(i),0,E0(j),0,G0]);
        y_wt    = deval(sol_wt, t_plot);
        Af_G(j,i) = y_wt(2)/sum(y_wt(1:2));
        
        sol_hcp  = ode23(@(t,y) sysode(t,y,A0(i),E0(j),params_hcp), [0,t_scan], [A0(i),0,E0(j),0,G0]);
        y_hcp    = deval(sol_hcp, t_plot);
        hcpf_G(j,i) = y_hcp(2)/sum(y_hcp(1:2));
        
%         progressbar(i/length(A0),j/length(E0))
    end
end
Af_G = real(Af_G);
hcpf_G=real(hcpf_G);

robfig;
subplot(221)
contourf(log10(conA/KA), log10(conE/KE), log10(Af_G(1:end-1,1:end-1)));
caxis([clow, chigh])
h=colorbar('Linewidth',2,'ticklength',0.02);
h.Label.String = 'log_{10} HGT Fraction';
xlabel('log_{10} A_0/K_A')
ylabel('log_{10} E_0/K_E')
title('10^{10} kb competing DNA')

subplot(222)
contourf(log10(conA/KA), log10(conE/KE), log10(Af_G(1:end-1,1:end-1)./Af_scan(1:end-1,1:end-1)));
h=colorbar('Linewidth',2,'ticklength',0.02);
h.Label.String = 'log_{10} HGT Reduction';
xlabel('log_{10} A_0/K_A')
ylabel('log_{10} E_0/K_E')
title('10^{10} kb competing DNA')

subplot(223)
contourf(log10(conA/KA), log10(conE/KE), log10(hcpf_G(1:end-1,1:end-1)));
caxis([clow, chigh])
h=colorbar('Linewidth',2,'ticklength',0.02);
h.Label.String = 'log_{10} HGT Fraction';
xlabel('log_{10} A_0/K_A')
ylabel('log_{10} E_0/K_E')
title('10^{10} kb competing DNA, \Delta\it{hcp}')

subplot(224)
contourf(log10(conA/KA), log10(conE/KE), log10(hcpf_G(1:end-1,1:end-1)./hcpf_scan(1:end-1,1:end-1)));
h=colorbar('Linewidth',2,'ticklength',0.02);
h.Label.String = 'log_{10} HGT Reduction';
xlabel('log_{10} A_0/K_A')
ylabel('log_{10} E_0/K_E')
title('10^{10} kb competing DNA, \Delta\it{hcp}')

robfig;
contourf(log10(conA/KA), log10(conE/KE), log10(Af_G(1:end-1,1:end-1)./hcpf_G(1:end-1,1:end-1)));
h=colorbar('Linewidth',2,'ticklength',0.02);
h.Label.String = 'log_{10} HGT Enhancement';
xlabel('log_{10} A_0/K_A')
ylabel('log_{10} E_0/K_E')
title('10^{10} kb competing DNA')


%% DNA decay
dDdt  = @(t,A1,A2,E,D,DG, A0,E0, params, decay)...
    (1-(A1+A2)/KA)*(1-E/KE) * (-c*(A1+A2)*D/(KD+D+DG)  + p*kill_fn(A1,A2,E,A0,E0,params)) + p*params(4)*E - decay*D;
dDGdt = @(t,A1,A2,E,D,DG, A0,E0, params, decay)...
    (1-(A1+A2)/KA)*(1-E/KE) * (-c*(A1+A2)*DG/(KD+D+DG) + G*kill_fn(A1,A2,E,A0,E0,params)) + G*params(4)*E - decay*G;

sysode = @(t,y, A10,E0, params, decay) ...
    [dA1dt(t, y(1),y(2),y(3),y(4),y(5));
     dA2dt(t, y(1),y(2),y(3),y(4),y(5));
     dEdt( t, y(1),y(2),y(3),y(4),y(5), A10,E0, params);
     dDdt( t, y(1),y(2),y(3),y(4),y(5), A10,E0, params, decay);
     dDGdt(t, y(1),y(2),y(3),y(4),y(5), A10,E0, params, decay)];
 
 
decay = 1./(linspace(0.1,5)/60);
 
% Vary E0
t_scan = 2;
A0 = KA/1e3;
E0 = KE/1e3;


Af = nan(1,length(decay));
hcpf=nan(size(Af));
advantage = nan(size(Af));


    for j=1:length(decay)
        sol_wt  = deval(t_scan, ode23(@(t,y) sysode(t,y,A0,E0,params_wt,decay(j)), [0,max(t_scan)], [A0,0,E0,0,0]));
        sol_hcp = deval(t_scan, ode23(@(t,y) sysode(t,y,A0,E0,params_hcp,decay(j)),[0,max(t_scan)], [A0,0,E0,0,0]));
        
        Af(j) = sol_wt(2)./sum(sol_wt(1:2));
        hcpf(j)=sol_hcp(2)./sum(sol_hcp(1:2));
        advantage(j) = sol_wt(2)./sol_hcp(2);
    end


robfig;plot(decay/60,log10(Af),'k');
hold on;
plot(decay/60,log10(hcpf),'color',[0.7,0.7,0.7])
legend('wild type','\Delta\it{hcp}')
xlabel('DNA decay rate (min^{-1})')
ylabel('Fraction MDR')

robfig;plot(1./decay*60,log10(Af),'k');
hold on;
plot(1./decay*60,log10(hcpf),'color',[0.7,0.7,0.7])
legend('wild type','\Delta\it{hcp}')
xlabel('DNA half life (min)')
ylabel('Fraction MDR')
%}
decay = 60/1;
Af_D = nan(size(Af_scan));
A0 = KA*logspace(-6,0,50);
E0 = KE*logspace(-6,0,50);
% progressbar('A0','E0')
parfor i=1:lenA0
    for j=1:lenE0
        sol_wt  = ode23(@(t,y) sysode(t,y,A0(i),E0(j),params_wt, decay), [0,t_scan], [A0(i),0,E0(j),0,0]);
        y_wt    = deval(sol_wt, t_plot);
        Af_D(j,i) = y_wt(2)/sum(y_wt(1:2));
        
        sol_hcp  = ode23(@(t,y) sysode(t,y,A0(i),E0(j),params_hcp, decay), [0,t_scan], [A0(i),0,E0(j),0,0]);
        y_hcp    = deval(sol_hcp, t_plot);
        hcpf_D(j,i) = y_hcp(2)/sum(y_hcp(1:2));
        
%         progressbar(i/length(A0),j/length(E0))
    end
end
Af_D = real(Af_D);
hcpf_D = real(hcpf_D);

robfig;
subplot(221)
contourf(log10(conA/KA), log10(conE/KE), log10(Af_D(1:end-1,1:end-1)));
caxis([clow, chigh])
h=colorbar('Linewidth',2,'ticklength',0.02);
h.Label.String = 'log_{10} HGT Fraction';
xlabel('log_{10} A_0/K_A')
ylabel('log_{10} E_0/K_E')
title('1 minute DNA half life')

subplot(222)
contourf(log10(conA/KA), log10(conE/KE), log10(Af_D(1:end-1,1:end-1)./Af_scan(1:end-1,1:end-1)));
h=colorbar('Linewidth',2,'ticklength',0.02);
h.Label.String = 'log_{10} HGT reduction';
xlabel('log_{10} A_0/K_A')
ylabel('log_{10} E_0/K_E')
title('1 minute DNA half life')

subplot(223)
contourf(log10(conA/KA), log10(conE/KE), log10(hcpf_D(1:end-1,1:end-1)));
caxis([clow, chigh])
h=colorbar('Linewidth',2,'ticklength',0.02);
h.Label.String = 'log_{10} HGT Fraction';
xlabel('log_{10} A_0/K_A')
ylabel('log_{10} E_0/K_E')
title('1 minute DNA half life, \Delta\it{hcp}')

subplot(224)
contourf(log10(conA/KA), log10(conE/KE), log10(hcpf_D(1:end-1,1:end-1)./hcpf_scan(1:end-1,1:end-1)));
h=colorbar('Linewidth',2,'ticklength',0.02);
h.Label.String = 'log_{10} HGT reduction';
xlabel('log_{10} A_0/K_A')
ylabel('log_{10} E_0/K_E')
title('1 min DNA half life, \Delta\it{hcp}')

robfig;
contourf(log10(conA/KA), log10(conE/KE), log10(Af_D(1:end-1,1:end-1)./hcpf_D(1:end-1,1:end-1)));
h=colorbar('Linewidth',2,'ticklength',0.02);
h.Label.String = 'log_{10} HGT Enhancement';
xlabel('log_{10} A_0/K_A')
ylabel('log_{10} E_0/K_E')
title('1 min DNA half life, HGT enhancement by killing')


    function h = robfig()
        % Much prettier default figures. Robert Cooper 2017
        colororder = get(0,'defaultaxescolororder');
        hand = figure('DefaultLineLineWidth',3,...
            'DefaultAxesLineWidth',3,...
            'DefaultAxesFontSize',20,...
            'DefaultTextFontSize',20,...
            'DefaultLineMarkerSize',25,...
            'DefaultAxesColorOrder',colororder([1,2,5,4,3,6,7],:),...
            'DefaultAxesLinestyleOrder',{'-','--',':','-.'});
        
        if nargout>0
            h=hand;
        end
    end


    function force_cycle_linestyle(h)
        % Robert Cooper 2017: set the line style to cycle along with the color
        
        if nargin<1
            h = gcf;
        end
        
        lines = [findall(h,'Type','line'); findall(h,'Type','errorbar')];
        colororder = get(h,'defaultaxescolororder');
        lineorder  = get(h,'defaultaxeslinestyleorder');
        if length(lineorder)==1
            return
        end
        
        for li = 1:length(lines)
            if ~strcmp(get(lines(li),'linestyle'),'none')
                colorindex = find(0==sum(repmat(get(lines(li),'color'),size(colororder,1),1) - colororder, 2));
                set(lines(li), 'linestyle',lineorder{mod(colorindex-1, length(lineorder))+1})
            end
            
        end
    end
end
